# Supplementary material for: A comparison of quality of abstracts of systematic reviews including meta-analysis of randomized controlled trials in high-impact general medicine journals before and after the publication of PRISMA extension for abstracts: a systematic review and meta-analysis
Source: Syst Rev. 2016 Oct 13;5:174. doi: 10.1186/s13643-016-0356-8 (PMC5064935; doi:10.1186/s13643-016-0356-8)
Supplement: Additional file 3: — PMID list of included studies accompanied with journal name and year of publication. (XLSX 14 kb) [file 13643_2016_356_MOESM3_ESM.xlsx]

## Sheet: Appendix 2
PMID	Year of Publication	Journal
26597771	2015	Lancet
26559744	2015	Lancet
26645251	2015	BMJ
26624827	2015	JAMA
26537292	2015	BMJ
26529161	2015	JAMA
26420598	2015	BMJ
26420387	2015	BMJ
26411986	2015	Lancet
26390230	2015	Ann Intern Med
26337719	2015	BMC Med
26334160	2015	Lancet
26321114	2015	BMJ
26302454	2015	Ann Intern Med
26290044	2015	BMJ
26277246	2015	Lancet
26275820	2015	BMC Med
26258555	2015	Ann Intern Med
26220070	2015	BMJ
26215539	2015	Ann Intern Med
26211827	2015	Lancet
26211824	2015	Lancet
26148280	2015	Ann Intern Med
26147487	2015	JAMA Intern Med
26120825	2015	JAMA Intern Med
26115663	2015	BMJ
26103030	2015	JAMA
26101226	2015	BMJ
26099511	2015	BMC Med
26084332	2015	BMC Med
26084277	2015	BMC Med
26075755	2015	Ann Intern Med
26054060	2015	Ann Intern Med
26009228	2015	Lancet
26005909	2015	Ann Intern Med
25975452	2015	Lancet
25915661	2015	Ann Intern Med
25894025	2015	BMC Med
25888957	2015	BMC Med
25885654	2015	BMC Med
25883067	2015	BMJ
25881903	2015	BMJ
25857236	2015	BMC Med
25828856	2015	BMJ
25822657	2015	JAMA Intern Med
25805204	2015	BMJ
25777667	2015	Lancet
25770113	2015	BMJ
25767129	2015	BMJ
25694111	2015	BMJ
25668264	2015	JAMA
25656228	2015	BMJ
25643002	2015	JAMA Intern Med
25640810	2015	Lancet
25609400	2015	BMJ
25598008	2015	BMC Med
25579834	2015	Lancet
25560713	2015	Ann Intern Med
25531552	2015	Ann Intern Med
25531551	2014	Ann Intern Med
25468168	2015	Lancet
25467565	2015	Lancet
25954988	2014	BMJ
25441399	2014	Mayo Clin Proc
25428524	2014	BMC Med
25422259	2014	BMJ
25402514	2014	Ann Intern Med
25389143	2014	BMJ
25378023	2014	BMJ
25369798	2014	BMC Med
25364885	2014	Ann Intern Med
25330139	2014	BMC Med
25288375	2014	BMC Med
25281681	2014	BMJ
25274009	2014	BMJ
25226478	2014	JAMA
25222103	2014	JAMA Intern med
25201154	2014	JAMA Intern med
25134100	2014	BMJ
25111745	2014	Ann Intern Med
25111499	2014	Ann Intern Med
25099709	2014	BMJ
25097193	2014	BMJ
25090172	2014	JAMA Intern med
25047428	2014	Ann Intern Med
25038074	2014	BMJ
25023250	2014	Ann Intern Med
25004169	2014	Ann Intern Med
24996233	2014	Mayo Clin Proc
24958153	2014	BMJ
24938564	2014	JAMA
24922745	2014	BMJ
24919052	2014	BMJ
24886246	2014	BMC Med
24885894	2014	BMC Med
24862840	2014	Ann Intern Med
24842416	2014	Ann Intern Med
24825644	2014	JAMA
24821132	2014	BMJ
24820131	2014	JAMA Intern med
24798807	2014	JAMA Intern med
24736555	2014	BMJ
24735883	2014	BMJ
24723079	2014	Ann Intern Med
24715074	2014	JAMA
24712557	2014	BMC Med
24691607	2014	JAMA
24690623	2014	JAMA
24687313	2014	BMJ
24687000	2014	JAMA Intern med
24663255	2014	JAMA Intern med
24658694	2014	Ann Intern Med
24647162	2014	BMJ
24592496	2014	Ann Intern Med
24582191	2014	Mayo Clin Proc
24571580	2014	BMC Med
24395196	2014	JAMA Intern med
24296791	2014	JAMA Intern med
24296767	2014	JAMA Intern med
25201154	2014	JAMA Intern med
23362517	2012	Ann Intern Med
23362516	2012	Ann Intern Med
23321486	2012	BMJ
23248080	2012	BMJ
23226108	2012	PLos Med
23220130	2012	BMJ
23206308	2012	BMC Med
23151238	2012	BMC Med
23150473	2012	BMJ
23112118	2012	BMJ
23093163	2012	JAMA
23091423	2012	PLos Med
23081689	2012	BMJ
23070489	2012	Ann Intern Med
23048010	2012	BMJ
23044984	2012	BMJ
23028261	2012	PLos Med
23007881	2012	Ann Intern Med
23007264	2012	Arch Inter Med
22968891	2012	JAMA
22968722	2012	BMJ
22965186	2012	Arch Inter Med
22948700	2012	JAMA
22930703	2012	BMJ
22928176	2012	Arch Inter Med
22927798	2012	PLos Med
22910937	2012	Ann Intern Med
22910936	2012	Ann Intern Med
22910758	2012	JAMA
22893011	2012	Ann Intern Med
22885395	2012	BMJ
22872710	2012	BMJ
22868835	2012	Ann Intern Med
22867913	2012	BMJ
22850358	2012	Lancet
22807658	2012	PLos Med
22786934	2012	BMJ
22782848	2012	BMJ
22777630	2012	Arch Inter Med
22777524	2012	Ann Intern Med
22762317	2012	N Eng J Med
22732744	2012	Arch Inter Med
22700784	2012	BMJ
22695899	2012	BMJ
22683130	2012	Lancet
22636820	2012	Arch Inter Med
22607822	2012	Lancet
22596383	2012	BMJ
22574949	2012	BMC Med
22570464	2012	JAMA
22563098	2012	BMJ
22560607	2012	Lancet
22535858	2012	JAMA
22529302	2012	BMJ
22529227	2012	Arch Inter Med
22517929	2012	BMJ
22509138	2012	PLos Med
22493407	2012	Arch Inter Med
22491789	2012	BMJ
22480336	2012	BMC Med
22469348	2012	Mayo Clin Proc
22451477	2012	BMJ
22450212	2012	Arch Inter Med
22445239	2012	Lancet
22440947	2012	Lancet
22440946	2012	Lancet
22431677	2012	Ann Intern Med
22412038	2012	Ann Intern Med
22411919	2012	BMJ
22371919	2012	Arch Inter Med
22371867	2012	BMJ
22351714	2012	Ann Intern Med
22331277	2012	BMJ
22306479	2012	BMJ
22294757	2012	BMJ
22277543	2012	BMJ
22271118	2012	Arch Inter Med
22265699	2012	Lancet
22236411	2012	BMJ
22232539	2012	BMJ
22231617	2012	Arch Inter Med
22231610	2012	Arch Inter Med
22152853	2012	Lancet
22137798	2012	Lancet
